# Supplementary material for: Integration of genetic and genomics resources in einkorn wheat enables precision mapping of important traits
Source: Commun Biol. 2023 Aug 12;6:835. doi: 10.1038/s42003-023-05189-z (PMC10423216; doi:10.1038/s42003-023-05189-z)
Supplement: Supplementary file 3 — Supplementary Data 1 [file 42003_2023_5189_MOESM3_ESM.xlsx]

## Sheet: Table S1
Supplementary Data 1: Genetic linkage map
Marker	Linkage group	Position (cM)
chr1A1	1	0
chr1A7	1	0.7813
chr1A6	1	0.8651
chr1A10	1	2.1812
chr1A11	1	2.4434
chr1A12	1	3.3609
chr1A13	1	4.3027
chr1A14	1	5.5757
chr1A15	1	5.9354
chr1A17	1	10.0875
chr1A18	1	10.5583
chr1A20	1	14.3103
chr1A21	1	15.1026
chr1A22	1	15.1922
chr1A23	1	15.7604
chr1A24	1	16.9302
chr1A25	1	18.7721
chr1A26	1	19.4739
chr1A27	1	19.82
chr1A28	1	20.6054
chr1A29	1	21.1235
chr1A30	1	22.3369
chr1A31	1	22.5194
chr1A32	1	22.8926
chr1A33	1	23.7887
chr1A34	1	23.9638
chr1A35	1	24.2216
chr1A36	1	24.3967
chr1A37	1	24.5671
chr1A41	1	24.8188
chr1A42	1	24.9028
chr1A43	1	25.077
chr1A44	1	26.3106
chr1A51	1	27.8765
chr1A57	1	28.2132
chr1A56	1	28.2971
chr1A58	1	28.4669
chr1A59	1	28.8071
chr1A60	1	28.8917
chr1A61	1	29.4879
chr1A63	1	30.2887
chr1A65	1	30.7258
chr1A70	1	31.3062
chr1A77	1	31.6341
chr1A227	1	32.3875
chr1A230	1	33.2745
chr1A229	1	35.2585
chr1A226	1	39.2404
chr1A228	1	41.3694
chr1A243	1	41.4565
chr1A333	1	41.7024
chr1A381	1	42.0313
chr1A389	1	42.1964
chr1A399	1	42.6947
chr1A410	1	43.108
chr1A414	1	43.3547
chr1A426	1	43.6836
chr1A434	1	44.0153
chr1A435	1	44.0986
chr1A451	1	44.4314
chr1A474	1	44.6777
chr1A477	1	45.2601
chr1A479	1	45.4287
chr1A486	1	45.9381
chr1A489	1	46.184
chr1A493	1	46.4307
chr1A499	1	47.2683
chr1A504	1	47.5983
chr1A506	1	47.8479
chr1A507	1	48.0146
chr1A508	1	48.0977
chr1A509	1	48.4349
chr1A511	1	49.2897
chr1A514	1	49.6264
chr1A519	1	49.7089
chr1A517	1	49.9797
chr1A522	1	50.4326
chr1A525	1	50.85
chr1A526	1	50.9322
chr1A531	1	51.4306
chr1A533	1	51.5964
chr1A539	1	52.0124
chr1A543	1	52.7675
chr1A544	1	52.9353
chr1A545	1	53.1022
chr1A546	1	53.1857
chr1A547	1	53.3535
chr1A548	1	53.4378
chr1A549	1	53.5218
chr1A551	1	53.7731
chr1A552	1	54.252
chr1A554	1	54.7282
chr1A555	1	54.812
chr1A556	1	54.8954
chr1A557	1	55.231
chr1A558	1	55.3991
chr1A559	1	55.733
chr1A561	1	56.0686
chr1A562	1	56.5779
chr1A563	1	57.083
chr1A564	1	57.1652
chr1A566	1	57.3302
chr1A567	1	57.4974
chr1A569	1	58.172
chr1A571	1	58.5099
chr1A573	1	59.5392
chr1A575	1	59.7061
chr1A578	1	59.8728
chr1A580	1	60.467
chr1A581	1	61.0758
chr1A582	1	61.7991
chr1A583	1	61.978
chr1A584	1	62.8647
chr1A585	1	63.5567
chr1A586	1	63.7277
chr1A588	1	64.3332
chr1A590	1	65.8355
chr1A591	1	65.9198
chr1A592	1	66.0051
chr1A593	1	66.6096
chr1A594	1	67.2009
chr1A595	1	67.4488
chr1A597	1	67.6174
chr1A598	1	68.2262
chr1A599	1	69.0157
chr1A600	1	69.1013
chr1A601	1	69.5399
chr1A602	1	70.87
chr1A603	1	71.2996
chr1A604	1	71.8133
chr1A605	1	72.0675
chr1A608	1	74.0051
chr1A609	1	74.0892
chr1A611	1	74.5115
chr1A612	1	74.9448
chr1A613	1	75.2025
chr1A614	1	75.4589
chr1A615	1	75.7153
chr1A616	1	75.7999
chr1A617	1	76.1453
chr1A618	1	76.2299
chr1A619	1	76.9126
chr1A620	1	77.1668
chr1A621	1	78.3781
chr1A622	1	78.5494
chr1A623	1	79.6248
chr1A624	1	79.8861
chr1A625	1	80.7498
chr1A626	1	81.6179
chr1A627	1	82.0445
chr1A628	1	83.0918
chr1A629	1	83.6082
chr1A630	1	83.7785
chr1A631	1	84.3114
chr1A632	1	84.8314
chr1A633	1	85.0873
chr1A634	1	85.7843
chr1A635	1	86.1285
chr1A636	1	87.0562
chr1A637	1	87.6223
chr1A638	1	88.2353
chr1A639	1	88.4913
chr1A640	1	88.576
chr1A643	1	89.5931
chr2A1	2	0
chr2A2	2	0.6703
chr2A3	2	1.0434
chr2A4	2	2.2089
chr2A5	2	3.3573
chr2A6	2	3.894
chr2A7	2	5.2124
chr2A8	2	6.4538
chr2A9	2	6.9309
chr2A10	2	7.6106
chr2A11	2	8.3353
chr2A12	2	9.2346
chr2A14	2	10.3853
chr2A15	2	10.4739
chr2A16	2	11.7753
chr2A17	2	12.5906
chr2A18	2	12.9415
chr2A19	2	13.5621
chr2A20	2	14.628
chr2A21	2	14.7987
chr2A26	2	17.7591
chr2A27	2	18.3615
chr2A30	2	19.7181
chr2A37	2	25.3304
chr2A39	2	26.4892
chr2A41	2	31.3899
chr2A43	2	34.9392
chr2A42	2	37.7354
chr2A44	2	40.4779
chr2A45	2	40.7051
chr2A46	2	41.2418
chr2A47	2	41.6933
chr2A50	2	42.3571
chr2A49	2	42.4425
chr2A51	2	42.724
chr2A52	2	43.0023
chr2A53	2	43.2552
chr2A54	2	43.5048
chr2A55	2	43.7569
chr2A58	2	44.0111
chr2A62	2	44.6903
chr2A63	2	44.7745
chr2A64	2	45.0305
chr2A65	2	45.3863
chr2A66	2	45.7441
chr2A67	2	46.1797
chr2A68	2	46.4352
chr2A70	2	46.6022
chr2A72	2	46.6865
chr2A74	2	46.9403
chr2A75	2	47.1903
chr2A76	2	47.3578
chr2A78	2	48.1116
chr2A81	2	48.5242
chr2A82	2	48.6068
chr2A84	2	48.8543
chr2A85	2	49.2683
chr2A86	2	49.351
chr2A87	2	49.4338
chr2A90	2	50.1005
chr2A89	2	50.1826
chr2A91	2	50.3463
chr2A92	2	50.5113
chr2A93	2	50.594
chr2A94	2	50.6774
chr2A96	2	50.7609
chr2A137	2	51.0068
chr2A151	2	51.2623
chr2A168	2	51.8648
chr2A169	2	52.0279
chr2A171	2	52.1908
chr2A176	2	52.4347
chr2A359	2	53.9203
chr2A357	2	55.097
chr2A264	2	55.7067
chr2A358	2	56.6582
chr2A446	2	57.8312
chr2A534	2	58.0938
chr2A536	2	58.3823
chr2A535	2	58.6747
chr2A529	2	58.8523
chr2A541	2	59.0368
chr2A538	2	59.1534
chr2A537	2	59.2658
chr2A539	2	59.3654
chr2A540	2	59.4642
chr2A548	2	59.6424
chr2A553	2	59.7245
chr2A561	2	60.0551
chr2A566	2	60.1368
chr2A577	2	61.9475
chr2A586	2	63.4492
chr2A581	2	63.6216
chr2A589	2	64.1963
chr2A595	2	64.448
chr2A596	2	64.7881
chr2A598	2	64.9534
chr2A617	2	65.6179
chr2A618	2	65.7008
chr2A620	2	65.8667
chr2A626	2	65.9486
chr2A628	2	66.0303
chr2A635	2	66.2808
chr2A636	2	66.5324
chr2A637	2	66.7002
chr2A638	2	66.9515
chr2A640	2	67.2019
chr2A641	2	68.4753
chr2A642	2	70.0535
chr2A643	2	70.4906
chr2A644	2	70.573
chr2A649	2	70.8201
chr2A651	2	71.3716
chr2A654	2	71.8337
chr2A656	2	72.0837
chr2A659	2	72.672
chr2A669	2	72.9191
chr2A685	2	73.3344
chr2A686	2	73.4174
chr2A687	2	73.5001
chr2A689	2	73.5827
chr2A690	2	73.9149
chr2A692	2	74.0789
chr2A697	2	74.3407
chr2A696	2	74.4279
chr2A699	2	75.2669
chr2A703	2	75.7645
chr2A704	2	75.9306
chr2A705	2	76.0135
chr2A706	2	76.1799
chr2A707	2	76.435
chr2A708	2	76.5197
chr2A709	2	76.6029
chr2A710	2	76.6857
chr2A711	2	76.8532
chr2A713	2	77.1934
chr2A714	2	77.2784
chr2A715	2	77.5344
chr2A716	2	77.6181
chr2A718	2	77.7853
chr2A719	2	78.2062
chr2A720	2	78.2901
chr2A722	2	78.8814
chr2A723	2	78.9655
chr2A724	2	79.1347
chr2A725	2	79.2188
chr2A726	2	79.3027
chr3A44	3	0
chr3A89	3	9.8793
chr3A113	3	10.3777
chr3A123	3	11.474
chr3A125	3	11.6382
chr3A127	3	11.7202
chr3A128	3	11.8021
chr3A133	3	12.0501
chr3A134	3	12.1324
chr3A139	3	12.7148
chr3A144	3	12.8801
chr3A154	3	13.1281
chr3A271	3	13.6098
chr3A247	3	14.2027
chr3A486	3	14.5434
chr3A524	3	15.0442
chr3A525	3	15.2098
chr3A537	3	15.4598
chr3A538	3	15.6287
chr3A539	3	15.7977
chr3A540	3	15.8814
chr3A545	3	16.0503
chr3A543	3	16.1346
chr3A549	3	16.4084
chr3A551	3	17.107
chr3A547	3	17.6731
chr3A546	3	17.847
chr3A550	3	18.5915
chr3A554	3	19.5554
chr3A559	3	19.9645
chr3A555	3	20.371
chr3A564	3	20.8272
chr3A567	3	21.2859
chr3A566	3	21.9571
chr3A565	3	22.8746
chr3A568	3	23.0495
chr3A569	3	23.3973
chr3A571	3	23.8203
chr3A574	3	23.9867
chr3A587	3	24.2355
chr3A592	3	24.9055
chr3A593	3	25.0716
chr3A604	3	25.828
chr3A608	3	26.0772
chr3A612	3	26.1594
chr3A614	3	26.4894
chr3A615	3	26.5715
chr3A624	3	26.9855
chr3A626	3	27.068
chr3A627	3	27.2338
chr3A629	3	27.905
chr3A635	3	28.2378
chr3A636	3	28.3207
chr3A637	3	28.7374
chr3A638	3	28.8195
chr3A639	3	28.9013
chr3A642	3	29.0677
chr3A648	3	30.5541
chr3A650	3	30.7231
chr3A649	3	30.8077
chr3A651	3	30.978
chr3A652	3	31.1464
chr3A654	3	32.098
chr3A656	3	32.7854
chr3A660	3	32.952
chr3A662	3	33.2025
chr3A663	3	33.7067
chr3A667	3	34.1255
chr3A673	3	34.5394
chr3A674	3	34.7044
chr3A676	3	35.2877
chr3A678	3	35.3698
chr3A681	3	35.8657
chr3A686	3	35.9476
chr3A695	3	36.5329
chr3A696	3	36.785
chr3A697	3	36.8689
chr3A698	3	37.0355
chr3A700	3	37.2877
chr3A701	3	38.4169
chr3A702	3	39.9025
chr3A705	3	40.9857
chr3A708	3	41.2403
chr3A713	3	42.421
chr3A715	3	42.8454
chr3A718	3	43.7046
chr3A720	3	44.0408
chr3A722	3	44.8035
chr3A730	3	45.3061
chr3A731	3	45.5744
chr3A732	3	45.6621
chr3A733	3	45.8277
chr3A734	3	46.0811
chr3A735	3	46.1647
chr3A740	3	46.4114
chr3A741	3	46.7425
chr3A742	3	46.9913
chr3A744	3	47.2401
chr3A745	3	47.3228
chr3A746	3	47.5775
chr3A747	3	48.3075
chr3A748	3	49.4571
chr3A749	3	49.9253
chr3A750	3	50.7603
chr3A751	3	51.1087
chr3A752	3	52.1911
chr3A753	3	54.2404
chr3A754	3	54.6157
chr3A757	3	55.4899
chr3A759	3	56.2283
chr3A758	3	56.8457
chr3A760	3	56.9314
chr3A761	3	57.5576
chr3A762	3	57.8235
chr3A763	3	57.9971
chr3A764	3	58.6027
chr3A765	3	59.0421
chr3A766	3	59.1283
chr3A767	3	59.2112
chr3A768	3	59.2945
chr3A769	3	59.5518
chr3A770	3	59.9814
chr3A771	3	61.5797
chr3A772	3	62.0334
chr3A773	3	62.3759
chr3A774	3	62.9004
chr3A775	3	63.4276
chr3A776	3	64.1319
chr3A777	3	64.3932
chr3A778	3	64.835
chr3A779	3	65.2713
chr3A780	3	65.5286
chr3A781	3	66.0396
chr3A782	3	66.6647
chr3A783	3	66.8398
chr3A784	3	66.9246
chr3A785	3	67.1823
chr3A786	3	67.6996
chr3A788	3	68.124
chr3A789	3	68.4737
chr3A790	3	68.8327
chr3A792	3	69.0968
chr3A794	3	69.1824
chr3A796	3	70.4695
chr3A797	3	71.22
chr3A798	3	71.4879
chr3A799	3	72.3756
chr3A800	3	72.861
chr3A801	3	73.2094
chr3A802	3	73.6504
chr3A803	3	73.9108
chr3A804	3	74.7881
chr3A805	3	75.1421
chr3A806	3	75.3175
chr3A807	3	76.7042
chr3A809	3	77.5269
chr3A808	3	78.7631
chr3A810	3	80.1118
chr3A811	3	80.4633
chr3A812	3	81.3643
chr3A813	3	82.4593
chr3A814	3	83.3735
chr3A816	3	83.4646
chr3A817	3	83.6471
chr3A815	3	83.7349
chr3A818	3	83.9291
chr3A819	3	84.6048
chr3A820	3	85.3658
chr4A1	4	0
chr4A2	4	1.6829
chr4A3	4	2.4507
chr4A4	4	4.04
chr4A5	4	5.7806
chr4A6	4	8.0767
chr4A7	4	9.4895
chr4A8	4	10.2142
chr4A9	4	10.916
chr4A10	4	13.2154
chr4A13	4	13.9004
chr4A12	4	14.6658
chr4A11	4	15.3667
chr4A14	4	15.5473
chr4A15	4	16.8835
chr4A16	4	17.8199
chr4A17	4	18.6279
chr4A18	4	19.3346
chr4A19	4	20.951
chr4A20	4	21.2174
chr4A21	4	21.4815
chr4A22	4	21.8406
chr4A23	4	22.49
chr4A24	4	22.9521
chr4A25	4	23.4066
chr4A26	4	23.4938
chr4A29	4	24.0155
chr4A30	4	24.2689
chr4A31	4	24.4443
chr4A32	4	24.6204
chr4A33	4	24.7879
chr4A35	4	24.9684
chr4A36	4	25.2436
chr4A38	4	25.7487
chr4A39	4	25.8311
chr4A40	4	25.9139
chr4A41	4	25.9969
chr4A42	4	26.5089
chr4A44	4	26.6787
chr4A46	4	26.7616
chr4A48	4	26.8438
chr4A50	4	27.0307
chr4A52	4	27.4081
chr4A54	4	27.491
chr4A56	4	27.6563
chr4A62	4	27.9047
chr4A63	4	27.9873
chr4A66	4	28.1515
chr4A67	4	28.2336
chr4A70	4	28.3984
chr4A72	4	28.4806
chr4A127	4	28.7277
chr4A140	4	29.0561
chr4A275	4	30.1674
chr4A447	4	31.3954
chr4A439	4	31.5596
chr4A460	4	31.8912
chr4A465	4	32.0557
chr4A475	4	32.2196
chr4A491	4	32.5497
chr4A506	4	32.796
chr4A515	4	32.8777
chr4A517	4	32.9595
chr4A519	4	33.1235
chr4A529	4	33.4519
chr4A547	4	33.7792
chr4A552	4	34.1931
chr4A553	4	34.2756
chr4A561	4	35.0244
chr4A572	4	35.4446
chr4A575	4	35.698
chr4A576	4	35.8661
chr4A579	4	36.0327
chr4A581	4	36.1975
chr4A582	4	36.4454
chr4A587	4	37.2844
chr4A588	4	37.3669
chr4A591	4	37.7836
chr4A594	4	37.9494
chr4A598	4	39.2451
chr4A606	4	39.8403
chr4A609	4	40.0928
chr4A610	4	40.6039
chr4A611	4	40.7743
chr4A612	4	41.1191
chr4A613	4	41.4622
chr4A614	4	41.6373
chr4A615	4	41.9858
chr4A616	4	42.153
chr4A617	4	42.5848
chr4A618	4	43.3004
chr4A619	4	43.4749
chr4A620	4	43.7326
chr4A621	4	43.9865
chr4A623	4	45.9588
chr4A625	4	46.4861
chr4A626	4	48.0683
chr4A627	4	48.4979
chr4A628	4	48.7534
chr4A629	4	48.9258
chr4A630	4	49.1908
chr4A631	4	49.2766
chr4A632	4	49.3602
chr4A633	4	49.7027
chr4A634	4	50.3222
chr4A635	4	50.4995
chr4A636	4	50.674
chr4A637	4	51.1036
chr4A638	4	51.1908
chr4A639	4	51.4601
chr4A640	4	51.6356
chr4A641	4	52.5144
chr4A642	4	52.861
chr4A643	4	53.3892
chr4A644	4	54.7507
chr4A645	4	55.013
chr4A646	4	55.6238
chr4A647	4	56.791
chr4A648	4	57.6019
chr4A649	4	58.3928
chr4A650	4	58.8314
chr4A651	4	59.7145
chr4A652	4	63.368
chr4A653	4	64.5187
chr4A654	4	65.508
chr4A655	4	66.5136
chr4A656	4	67.3304
chr4A657	4	69.0742
chr4A658	4	69.7848
chr5A2	5	0
chr5A5	5	0.3361
chr5A6	5	0.774
chr5A7	5	1.6882
chr5A8	5	2.5843
chr5A9	5	4.5781
chr5A10	5	4.7554
chr5A11	5	5.385
chr5A12	5	6.1929
chr5A13	5	6.9729
chr5A14	5	8.0938
chr5A15	5	8.1804
chr5A16	5	9.0681
chr5A17	5	9.9999
chr5A18	5	10.3662
chr5A19	5	11.1996
chr5A20	5	12.0361
chr5A21	5	12.568
chr5A22	5	13.1886
chr5A24	5	14.0553
chr5A26	5	14.1382
chr5A27	5	14.392
chr5A28	5	14.652
chr5A631	6	0
chr5A633	6	0.4303
chr5A635	6	0.6867
chr5A636	6	0.9397
chr5A637	6	1.3543
chr5A638	6	1.5193
chr5A641	6	1.9332
chr5A642	6	2.1018
chr5A643	6	2.1864
chr5A644	6	2.5215
chr5A645	6	2.8599
chr5A646	6	3.1145
chr5A647	6	3.1976
chr5A648	6	3.2811
chr5A649	6	4.1383
chr5A650	6	5.2968
chr5A651	6	5.5515
chr5A655	6	6.7565
chr5A656	6	6.926
chr5A657	6	7.6122
chr5A658	6	8.0359
chr5A659	6	8.1209
chr5A661	6	8.5432
chr5A662	6	8.7077
chr5A663	6	8.9581
chr5A664	6	9.2294
chr5A665	6	9.5998
chr5A666	6	9.6864
chr5A667	6	9.8574
chr5A668	6	10.0283
chr5A669	6	10.1132
chr5A670	6	10.2824
chr5A671	6	10.3657
chr5A672	6	10.796
chr5A673	6	11.3205
chr5A674	6	11.4056
chr5A675	6	11.6602
chr5A676	6	11.8306
chr5A677	6	11.9155
chr5A678	6	11.9999
chr5A680	6	12.2508
chr5A681	6	12.6688
chr5A682	6	12.8347
chr5A683	6	13.3519
chr5A684	6	14.336
chr5A686	6	14.9394
chr5A687	6	15.275
chr5A695	6	19.193
chr5A698	6	21.0786
chr5A697	6	21.1605
chr5A699	6	21.3266
chr5A700	6	21.4967
chr5A701	6	22.0981
chr5A702	6	22.6101
chr5A709	6	26.1711
chr5A710	6	26.2827
chr5A707	6	26.3766
chr5A712	6	28.2536
chr5A713	6	28.599
chr5A714	6	28.6825
chr5A715	6	28.7658
chr5A716	6	29.0184
chr5A717	6	29.8761
chr5A718	6	30.0473
chr5A719	6	30.2165
chr5A720	6	31.0006
chr5A721	6	31.545
chr5A722	6	31.6332
chr5A723	6	31.9799
chr5A724	6	32.2416
chr5A725	6	32.3286
chr5A726	6	33.0559
chr5A727	6	34.3336
chr5A728	6	35.7151
chr5A729	6	36.3069
chr5A730	6	38.6742
chr5A731	6	40.1424
chr5A732	6	40.4951
chr5A733	6	40.7574
chr5A735	6	40.8442
chr5A734	6	41.3018
chr6A1	7	0
chr6A4	7	3.5353
chr6A5	7	4.9876
chr6A6	7	5.6093
chr6A7	7	5.8753
chr6A8	7	6.3265
chr6A9	7	7.4317
chr6A10	7	8.1794
chr6A11	7	8.5411
chr6A12	7	9.4356
chr6A13	7	11.2459
chr6A14	7	12.0022
chr6A15	7	12.5496
chr6A16	7	13.3649
chr6A17	7	14.3632
chr6A18	7	14.7099
chr6A19	7	14.7967
chr6A20	7	15.9142
chr6A21	7	16.2732
chr6A22	7	17.0133
chr6A23	7	18.7569
chr6A24	7	19.4895
chr6A25	7	20.0237
chr6A26	7	20.8972
chr6A27	7	22.2942
chr6A28	7	22.3846
chr6A29	7	22.7437
chr6A30	7	39.4458
chr6A31	7	53.2166
chr6A32	7	58.4266
chr6A34	7	58.519
chr6A33	7	58.9014
chr6A35	7	59.1866
chr6A37	7	60.8568
chr6A38	7	61.024
chr6A39	7	61.1079
chr6A40	7	61.1949
chr6A41	7	61.6374
chr6A42	7	61.7231
chr6A43	7	61.9822
chr6A47	7	62.0674
chr6A50	7	62.1517
chr6A51	7	62.5813
chr6A53	7	62.6664
chr6A52	7	62.7506
chr6A54	7	62.8396
chr6A55	7	63.3901
chr6A58	7	63.9935
chr6A60	7	64.0784
chr6A61	7	64.3335
chr6A62	7	64.7714
chr6A63	7	64.9468
chr6A64	7	65.0313
chr6A66	7	65.1977
chr6A70	7	65.2803
chr6A75	7	65.4487
chr6A73	7	65.617
chr6A78	7	65.9515
chr6A81	7	66.0347
chr6A82	7	66.1179
chr6A93	7	66.7042
chr6A89	7	66.9744
chr6A101	7	67.3354
chr6A106	7	68.6596
chr6A108	7	68.9632
chr6A107	7	69.0562
chr6A109	7	69.3334
chr6A110	7	69.417
chr6A111	7	69.5009
chr6A112	7	69.7911
chr6A114	7	70.2756
chr6A116	7	70.3602
chr6A128	7	70.7009
chr6A132	7	70.9526
chr6A168	7	73.0029
chr6A421	7	75.0875
chr6A148	7	75.4371
chr6A293	7	75.9866
chr6A422	7	76.5703
chr6A265	7	76.6592
chr6A468	7	76.8232
chr6A470	7	77.0723
chr6A475	7	77.574
chr6A490	7	77.8203
chr6A505	7	77.9859
chr6A506	7	78.0684
chr6A519	7	78.3143
chr6A524	7	78.7248
chr6A527	7	79.1347
chr6A540	7	79.2989
chr6A533	7	79.4628
chr6A547	7	79.5445
chr6A550	7	80.0387
chr6A552	7	80.3704
chr6A553	7	80.4529
chr6A554	7	80.5353
chr6A557	7	80.872
chr6A561	7	81.2929
chr6A563	7	81.6285
chr6A564	7	81.711
chr6A568	7	81.8752
chr6A569	7	81.9598
chr6A570	7	82.045
chr6A571	7	82.128
chr6A577	7	82.6365
chr6A578	7	82.7203
chr6A580	7	83.3983
chr6A581	7	83.7367
chr6A582	7	83.9068
chr6A583	7	84.5061
chr6A584	7	84.6747
chr6A585	7	84.9268
chr6A586	7	85.0122
chr6A587	7	85.6252
chr6A588	7	86.1337
chr6A590	7	86.3003
chr6A589	7	86.383
chr6A595	7	86.9663
chr6A598	7	87.298
chr6A599	7	87.6302
chr6A601	7	88.0511
chr6A602	7	88.5666
chr6A603	7	88.6513
chr6A604	7	88.7351
chr6A605	7	88.8213
chr6A606	7	90.2029
chr6A607	7	90.7425
chr6A608	7	91.1054
chr6A609	7	92.5263
chr6A610	7	92.9146
chr6A611	7	93.1066
chr6A613	7	94.2758
chr6A614	7	95.138
chr6A616	7	97.2153
chr6A617	7	98.0557
chr6A618	7	98.2235
chr6A619	7	98.648
chr6A620	7	99.5161
chr6A621	7	100.31
chr6A622	7	101.941
chr6A623	7	103.012
chr6A624	7	103.7
chr6A625	7	104.043
chr6A626	7	104.919
chr6A627	7	105.621
chr6A628	7	105.796
chr6A629	7	106.318
chr6A630	7	107.015
chr6A631	7	107.631
chr6A632	7	108.357
chr6A633	7	109.63
chr6A634	7	109.716
chr6A635	7	110.562
chr6A636	7	111.53
chr6A638	7	112.615
chr6A639	7	113.876
chr6A640	7	114.674
chr7A35	8	0
chr7A36	8	0.7895
chr7A37	8	1.0482
chr7A38	8	1.4034
chr7A40	8	2.5876
chr7A41	8	3.1139
chr7A42	8	3.6403
chr7A43	8	3.8945
chr7A44	8	3.9783
chr7A45	8	4.0642
chr7A46	8	4.9354
chr7A49	8	6.2287
chr7A52	8	6.3121
chr7A54	8	6.6482
chr7A55	8	6.7313
chr7A56	8	7.1565
chr7A57	8	7.5845
chr7A58	8	7.7532
chr7A59	8	7.8381
chr7A60	8	7.9225
chr7A66	8	8.7423
chr7A67	8	9.7863
chr7A69	8	10.2158
chr7A70	8	10.3007
chr7A71	8	10.4696
chr7A72	8	10.9022
chr7A73	8	11.2726
chr7A74	8	12.0878
chr7A75	8	12.3576
chr7A76	8	12.4471
chr7A78	8	12.5301
chr7A77	8	12.6136
chr7A79	8	12.9608
chr7A80	8	13.6723
chr7A81	8	14.3216
chr7A82	8	14.8177
chr7A83	8	14.9963
chr7A84	8	15.3417
chr7A86	8	16.2283
chr7A88	8	16.5749
chr7A89	8	16.7439
chr7A92	8	17.0811
chr7A94	8	17.5085
chr7A95	8	17.7712
chr7A96	8	18.1271
chr7A99	8	19.6454
chr7A103	8	19.7286
chr7A105	8	19.9782
chr7A106	8	20.3155
chr7A107	8	20.4832
chr7A110	8	20.6557
chr7A112	8	20.9226
chr7A111	8	21.0103
chr7A113	8	21.0983
chr7A116	8	21.2707
chr7A119	8	21.5207
chr7A121	8	21.6049
chr7A123	8	22.0237
chr7A128	8	22.4417
chr7A130	8	23.7307
chr7A131	8	24.158
chr7A132	8	25.0262
chr7A133	8	25.1948
chr7A136	8	25.7831
chr7A138	8	26.0314
chr7A140	8	26.1964
chr7A142	8	26.362
chr7A143	8	26.6175
chr7A158	8	26.7023
chr7A165	8	27.2886
chr7A166	8	27.4578
chr7A167	8	27.542
chr7A169	8	27.7936
chr7A191	8	28.3899
chr7A195	8	28.5957
chr7A205	8	29.0141
chr7A207	8	29.0972
chr7A220	8	29.3476
chr7A226	8	29.5137
chr7A255	8	29.5963
chr7A260	8	29.7619
chr7A379	8	30.1337
chr7A269	8	30.412
chr7A375	8	33.541
chr7A380	8	36.344
chr7A489	8	37.3762
chr7A535	8	37.7063
chr7A549	8	37.8699
chr7A553	8	38.0341
chr7A571	8	38.4529
chr7A567	8	38.5357
chr7A582	8	38.6192
chr7A584	8	38.7028
chr7A585	8	39.8237
chr7A586	8	39.9917
chr7A587	8	40.0759
chr7A589	8	40.3314
chr7A591	8	40.667
chr7A592	8	40.7498
chr7A594	8	40.9234
chr7A595	8	41.1838
chr7A599	8	41.5577
chr7A598	8	41.7435
chr7A601	8	41.9085
chr7A600	8	41.9909
chr7A602	8	42.0738
chr7A604	8	42.2402
chr7A605	8	42.3225
chr7A609	8	42.653
chr7A617	8	42.8178
chr7A619	8	42.8998
chr7A625	8	43.1465
chr7A630	8	43.3928
chr7A644	8	43.7382
chr7A650	8	44.2246
chr7A653	8	44.5071
chr7A660	8	45.0217
chr7A662	8	45.9052
chr7A663	8	45.9906
chr7A666	8	46.077
chr7A667	8	46.4329
chr7A669	8	46.6924
chr7A670	8	46.8585
chr7A671	8	46.9414
chr7A672	8	47.1906
chr7A673	8	47.2734
chr7A680	8	47.5238
chr7A681	8	47.607
chr7A682	8	47.6896
chr7A683	8	48.3586
chr7A684	8	48.525
chr7A686	8	48.6916
chr7A688	8	48.9429
chr7A689	8	49.1096
chr7A690	8	49.1919
chr7A691	8	49.2767
chr7A692	8	49.7019
chr7A693	8	49.7841
chr7A694	8	49.9519
chr7A696	8	50.4056
chr7A695	8	50.8561
chr7A697	8	51.1103
chr7A700	8	51.5312
chr7A704	8	51.6973
chr7A703	8	51.7815
chr7A705	8	52.1228
chr7A706	8	52.5451
chr7A707	8	52.7196
chr7A708	8	53.4264
chr7A709	8	53.5113
chr7A710	8	53.8503
chr7A711	8	53.9349
chr7A712	8	54.1035
chr7A715	8	54.5209
chr7A716	8	54.6046
chr7A718	8	54.6878
chr7A719	8	54.8556
chr7A720	8	55.0295
chr7A721	8	55.2053
chr7A722	8	55.5525
chr7A723	8	55.7229
chr7A724	8	55.9819
chr7A726	8	56.4183
chr7A727	8	57.0334
chr7A728	8	57.2043
chr7A729	8	57.6259
chr7A733	8	58.364
chr7A734	8	60.2615
chr7A735	8	62.0596
chr7A737	8	62.1455
chr7A738	8	63.1965
chr7A739	8	63.4542
chr7A740	8	63.6237
chr7A742	8	63.7076
chr7A743	8	63.7923
chr7A744	8	64.6774
chr7A745	8	64.7628
chr7A746	8	65.281
chr7A747	8	65.3678
chr7A748	8	65.4548
chr7A749	8	66.5478
chr7A750	8	66.9031
chr7A753	8	68.0703
chr7A752	8	68.1628
chr7A754	8	68.2575
chr7A755	8	69.1957
chr7A757	8	69.8208
chr7A769	8	75.9849
chr7A771	8	77.9011
chr7A772	8	78.6545
chr7A773	8	78.7427
chr7A776	8	81.2068
chr7A777	8	81.9037
chr7A780	8	84.4375
chr7A781	8	84.702
chr7A782	8	85.3271
chr7A783	8	87.5758
chr7A784	8	88.6708
chr7A785	8	90.1258
chr7A786	8	90.573
chr7A787	8	91.2003
chr7A788	8	92.7576
chr7A789	8	95.3709
chr7A790	8	99.1112
chr7A791	8	99.6637
chr7A792	8	99.9457
chr7A793	8	100.147
